# Supplementary material for: Mpox Person-to-Person Transmission—Where Have We Got So Far? A Systematic Review
Source: Viruses. 2023 Apr 28;15(5):1074. doi: 10.3390/v15051074 (PMC10222665; doi:10.3390/v15051074)
Supplement: Supplementary file 1 [file viruses-15-01074-s001.zip]

Archive with 1 entries (1 files):
- viruses-2341124-supplementary.pdf
